# Supplementary material for: Coix Seed Consumption Affects the Gut Microbiota and the Peripheral Lymphocyte Subset Profiles of Healthy Male Adults
Source: Nutrients. 2021 Nov 15;13(11):4079. doi: 10.3390/nu13114079 (PMC8618347; doi:10.3390/nu13114079)
Supplement: Supplementary file 1 [file nutrients-13-04079-s001.zip]

Archive with 2 entries (2 files):
- Supplementary Figure S1.pdf
- Supplementary_Tables_211022.xlsx
