# Supplementary material for: Coix Seed Consumption Affects the Gut Microbiota and the Peripheral Lymphocyte Subset Profiles of Healthy Male Adults
Source: Nutrients. 2021 Nov 15;13(11):4079. doi: 10.3390/nu13114079 (PMC8618347; doi:10.3390/nu13114079)
Supplement: Supplementary file 1 [file nutrients-13-04079-s001.zip › Supplementary_Tables_211022.xlsx]

## Sheet: List of Supplementary Tables
	Supplementary Table
	S1	Summary of the undertaken measurements of hematological and biochemical indices for the coix seed consumption (CS) and the control (CN) group.
	S2	Summary of the obtained reads and of the performed filtering regarding the gut microbiome of the coix seed consumption (CS) and the control (CN) group participants before and after the study's intervention.
	S3	Phyla identified in each sample of feces obtained from the coix seed consumption (CS) and the control (CN) group participants before and after the study's intervention.
	S4	Genera identified in each sample of feces obtained from the coix seed consumption (CS) and the control (CN) group participants before and after the study's intervention.
	S5	Summary of the diversity in gut microbiota as identified in the feces obtained from the coix seed consumption (CS) and the control (CN) group participants before and after the study's intervention.
	S6	Summary of the linear discriminant analysis effect size (LEfSe) at the taxonomy level in gut microbiota as identified in the feces obtained from the coix seed consumption (CS) and the control (CN) group participants before and after the study's intervention.
	S7	Summary of the changes in the relative peripheral lymphocyte subset abundance in the coix seed consumption (CS) and the control (CN) group participants before and after the study's intervention.
	S8	Spearman's correlation coefficient between the Faecalibacterium abundance and the relative peripheral lymphocyte subset abundance in the coix seed consumption (CS) and the control (CN) group participants before and after the study's intervention.
	S9	Correlation of the changes in Faecalibacterium abundance with the changes in the relative peripheral lymphocyte subset abundance in the coix seed consumption (CS) and the control (CN) group participants before and after the study's intervention.
	S10	Overview of the changes in the plasma cytokine levels of the coix seed consumption (CS) and the control (CN) group participants before and after the study's intervention.
	S11	Correlation between the changes occurring in the plasma cytokine levels (Post - Pre) and those occurring in the relative peripheral lymphocyte subset or gut Faecalibacterium abundance in the coix seed consumption (CS) and the control (CN) group participants.

## Sheet: S1
	Supplementary Table S1: Summary of the undertaken measurements of hematological and biochemical indices for the coix seed consumption (CS) and the control (CN) group.
					Coix seed consumption (CS) group			Control (CN) group			Between groups		Within group (Pre vs Post)
	Name		Reference Range†	Pre/Post	Mean	SD		Mean	SD		P-value		Group	P-value
	TP	g/dL	6.5–8.2	Pre	7.61	0.303		7.487	0.436		0.492		Coix sseed	0.7866
				Post	7.58	0.429		7.6	0.093		0.7109	W	Control	0.4982	W
	ALB	g/dL	3.7–5.2	Pre	4.72	0.278		4.625	0.282		0.4842		Coix sseed	0.8991
				Post	4.71	0.277		4.725	0.149		0.8922		Control	0.4008
	A/G		1.10–2.00	Pre	1.653	0.22		1.626	0.17		0.781		Coix sseed	0.7373
				Post	1.666	0.239		1.649	0.144		0.8603		Control	0.6047
	T-Bil	mg/dL	0.2–1.2	Pre	0.75	0.268		0.875	0.658		0.6262		Coix sseed	0.2987
				Post	0.85	0.292		0.95	0.705		0.6538	W	Control	0.7998	W
	AST	U/L	11–35	Pre	52.4	86.489		20.875	5.111		0.1192	W	Coix sseed	0.2345	W
				Post	25.6	9.536		22.375	6.435		0.426		Control	0.2216
	ALT	U/L	6–39	Pre	34.2	30.717		18.25	9.316		0.1676	W	Coix sseed	0.0661	W
				Post	25.7	18.786		19.125	8.008		0.3054	W	Control	0.2918	W
	γ-GTP	U/L	≤73	Pre	24.8	11.679		24.625	11.501		1	W	Coix sseed	0.6082	W
				Post	24	10.242		24	8.089		1		Control	0.6707	W
	TG	mg/dL	30–149	Pre	82.8	40.898		144.125	91.778		0.1198	W	Coix sseed	0.0614
				Post	96.9	49.323		98.125	36.604		0.6243	W	Control	0.3125	W
	HDL-C	mg/dL	40–79	Pre	54.9	12.775		60.5	16.151		0.4228		Coix sseed	0.5563
				Post	56.3	16.33		64.375	13.201		0.2744		Control	0.2938
	LDL-C	mg/dL	70–139	Pre	102.6	37.164		104	20.743		0.9255		Coix sseed	0.2679
				Post	97.5	33.291		108.75	21.366		0.4082	W	Control	0.674	W
	UA	mg/dL	3.6–7.0	Pre	5.85	1.123		5.712	1.132		0.8003		Coix sseed	0.3466
				Post	5.67	1.141		5.5	0.956		0.7407		Control	0.3883
	CRE	mg/dL	0.61–1.04	Pre	0.912	0.097		0.887	0.104		0.6122		Coix sseed	0.0031	**
				Post	0.862	0.092		0.877	0.086		0.7193		Control	0.6263
	WBC	/µL	3900–9700	Pre	5980	1869.52		5587.5	1007.74		0.6014		Coix sseed	0.7595	W
				Post	6060	1823.43		6362.5	2096.21		0.8239	W	Control	0.4406	W
	RBC	X 104/µL	438–577	Pre	530.7	28.347		533.75	45.383		0.8634		Coix sseed	0.3386
				Post	524.6	32.688		530.25	32.862		0.721		Control	0.5807
	Hb	g/dL	13.6–18.3	Pre	16.34	1.085		16.25	0.87		0.8515		Coix sseed	0.0963
				Post	15.95	1.131		16.025	0.42		0.8497		Control	0.3569
	Ht	%	40.4–51.9	Pre	49.56	2.605		49.225	2.711		0.7934		Coix sseed	0.1953
				Post	48.69	3.244		48.438	1.759		0.846		Control	0.2423
	MCV	fL	83–101	Pre	93.5	1.841		92.375	4.627		0.368	W	Coix sseed	0.1241	W
				Post	92.8	1.751		91.5	4.504		0.4611		Control	0.0412	*
	MCH	pg	28.2–34.7	Pre	30.77	0.727		30.512	1.247		0.5907		Coix sseed	0.0565
				Post	30.39	0.742		30.3	1.434		0.8652		Control	0.4083
	MCHC	g/dL	31.8–36.4	Pre	32.94	0.934		33.013	1.011		0.8765		Coix sseed	0.4577
				Post	32.74	0.617		33.1	0.563		0.2195		Control	0.7642
	PLT	X 104/µL	14–37.9	Pre	24.74	2.66		27.225	2.162		0.0486	*	Coix sseed	0.1336
				Post	25.76	2.868		26.738	2.473		0.4567		Control	0.4031
	†: provided by the private laboratory Kotobiken Medical Laboratories (Tokyo, Japan); W: Mann–Whitney U test; *: P < 0.05; **: P < 0.01

## Sheet: S2
		Supplementary Table S2: Summary of the obtained reads and of the performed filtering regarding the gut microbioma of the coix seed consumption (CS) and the control (CN) group participants before and after the study's intervention.
													*3000 of passed-filter reads were used for OTU analysis.
SampleID	Subject ID	Measure	No. of total raw reads	No. of total join reads	No. of reads for filtering	No. of reads containing F&R Primer	No. of reads passed quality check (average qualit ≥ 25)	No. of reads assigned to Lysobacter	No. of reads RDP > 90 coverage	No. of reads RDP < 90 coverage	RDP < 90, Genome DB < 90 coverage	RDP < 90, Genome DB > 90 coverage	No. of reads passed filter *	Passed filter/passed quality check (%)	Passed filter reads/total reads (%)
Suzuki01-1	01	Pre	36387	29165	20000	19068	19065	0	18472	593	454	139	18611	97.6187	93.055
Suzuki05-1	05	Pre	40968	32987	20000	19088	19087	0	18421	666	642	24	18445	96.6365	92.225
Suzuki06-1	06	Pre	33313	27002	20000	19087	19085	0	17084	2001	1449	552	17636	92.4076	88.18
Suzuki07-1	07	Pre	39237	30822	20000	19083	19080	0	18395	685	569	116	18511	97.0178	92.555
Suzuki09-1	09	Pre	35669	28644	20000	19119	19117	0	18503	614	557	57	18560	97.0864	92.8
Suzuki13-1	13	Pre	37433	29531	20000	19077	19076	0	18213	863	548	315	18528	97.1273	92.64
Suzuki14-1	14	Pre	44271	33888	20000	19067	19063	0	17585	1478	817	661	18246	95.7142	91.23
Suzuki15-1	15	Pre	29743	24124	20000	19075	19073	0	18549	524	396	128	18677	97.9238	93.385
Suzuki16-1	16	Pre	36363	28669	20000	19092	19090	0	18772	318	262	56	18828	98.6276	94.14
Suzuki18-1	18	Pre	37252	30336	20000	19004	18999	0	18857	142	129	13	18870	99.321	94.35
Suzuki20-1	20	Pre	27494	21953	20000	19074	19071	0	17891	1180	1133	47	17938	94.059	89.69
Suzuki21-1	21	Pre	43081	34545	20000	19048	19046	0	17759	1287	1202	85	17844	93.689	89.22
Suzuki22-1	22	Pre	36133	28763	20000	19100	19098	0	18072	1026	983	43	18115	94.8529	90.575
Suzuki23-1	23	Pre	47915	37929	20000	19160	19160	0	18465	695	634	61	18526	96.691	92.63
Suzuki24-1	24	Pre	36806	28914	20000	19064	19063	0	18617	446	332	114	18731	98.2584	93.655
Suzuki26-1	26	Pre	51478	40810	20000	19050	19050	0	18339	711	684	27	18366	96.4094	91.83
Suzuki27-1	27	Pre	29263	23421	20000	19021	19020	0	18910	110	108	2	18912	99.4322	94.56
Suzuki01-2	01	Post	41013	32969	20000	19084	19083	0	18729	354	297	57	18786	98.4436	93.93
Suzuki05-2	05	Post	41355	33245	20000	19060	19059	0	18491	568	516	52	18543	97.2926	92.715
Suzuki06-2	06	Post	27786	22823	20000	19029	19027	0	16019	3008	2143	865	16884	88.7371	84.42
Suzuki07-2	07	Post	40869	32916	20000	19051	19050	0	18290	760	658	102	18392	96.5459	91.96
Suzuki09-2	09	Post	34687	28096	20000	19043	19042	0	18305	737	538	199	18504	97.1747	92.52
Suzuki13-2	13	Post	46407	37056	20000	19005	19005	0	18706	299	270	29	18735	98.5793	93.675
Suzuki14-2	14	Post	53321	41406	20000	19064	19059	0	17809	1250	676	574	18383	96.4531	91.915
Suzuki15-2	15	Post	42447	34253	20000	19077	19075	0	18747	328	228	100	18847	98.8047	94.235
Suzuki16-2	16	Post	38127	30251	20000	18721	18719	0	18458	261	222	39	18497	98.814	92.485
Suzuki18-2	18	Post	26863	21679	20000	19107	19106	0	18800	306	295	11	18811	98.456	94.055
Suzuki20-2	20	Post	37461	30241	20000	19031	19027	0	18045	982	946	36	18081	95.0281	90.405
Suzuki21-2	21	Post	45092	36123	20000	19045	19042	0	17798	1244	1111	133	17931	94.1655	89.655
Suzuki22-2	22	Post	39732	31763	20000	19067	19067	0	18004	1063	1026	37	18041	94.619	90.205
Suzuki23-2	23	Post	47478	37651	20000	19049	19049	0	18385	664	552	112	18497	97.1022	92.485
Suzuki24-2	24	Post	31211	24901	20000	19047	19046	0	18928	118	109	9	18937	99.4277	94.685
Suzuki26-2	26	Post	45391	36261	20000	19072	19070	0	18141	929	839	90	18231	95.6004	91.155
Suzuki27-2	27	Post	38584	31058	20000	19085	19084	0	19021	63	61	2	19023	99.6804	95.115
		Mean	38842.1	31005.7	20000	19056.3	19054.5	0	18281.8	772.735	629	143.735	18425.5	96.6999	92.1275
		SD	6656.69	5120.9	0	66.9602	67.1205	0	586.324	589.585	440.045	206.754	436.717	2.30978	2.18358
		Max	53321	41406	20000	19160	19160	0	19021	3008	2143	865	19023	99.6804	95.115
		Min	26863	21679	20000	18721	18719	0	16019	63	61	2	16884	88.7371	84.42

## Sheet: S3
Supplementary Table S3: Phyla identified in each sample of feces obtained from the coix seed consumption (CS) and the control (CN) group participants before and after the study's intervention.
Phyla	Identity ≥ 70%
Group	Coix seed consumption (CS) group																		Control (CN) group
Category	Pre									Post									Pre								Post
Subject ID	5	9	13	14	16	20	21	23	27	5	9	13	14	16	20	21	23	27	1	6	7	15	18	22	24	26	1	6	7	15	18	22	24	26
Firmicutes	1617	2101	2017	1654	1331	1557	1519	1731	1342	2073	2190	2421	1605	1594	1609	1826	1657	1533	1543	2191	1841	1303	1011	1497	1883	1811	1493	2119	1984	1717	1468	1564	1753	1626
Bacteroidetes	639	434	855	1215	911	1264	1180	830	1080	410	631	459	1237	867	1252	866	897	721	1351	668	1053	1231	1468	1276	658	533	1381	693	984	620	1240	1276	535	871
Actinobacteria	695	457	98	77	695	148	248	395	355	468	171	100	121	459	94	276	418	637	88	115	105	434	450	196	413	616	99	176	24	615	130	121	567	444
Proteobacteria	49	8	20	51	63	29	53	44	31	48	8	20	36	78	41	32	28	61	18	26	1	32	67	29	45	40	26	12	8	47	147	39	64	57
Fusobacteria	0	0	10	1	0	2	0	0	192	1	0	0	0	2	4	0	0	48	0	0	0	0	4	0	0	0	1	0	0	1	15	0	81	2
Verrucomicrobia	0	0	0	0	0	0	0	0	0	0	0	0	0	0	0	0	0	0	0	0	0	0	0	0	0	0	0	0	0	0	0	0	0	0
Spirochaetes	0	0	0	0	0	0	0	0	0	0	0	0	0	0	0	0	0	0	0	0	0	0	0	2	0	0	0	0	0	0	0	0	0	0
Synergistetes	0	0	0	2	0	0	0	0	0	0	0	0	1	0	0	0	0	0	0	0	0	0	0	0	0	0	0	0	0	0	0	0	0	0
Streptophyta	0	0	0	0	0	0	0	0	0	0	0	0	0	0	0	0	0	0	0	0	0	0	0	0	0	0	0	0	0	0	0	0	0	0
Candidatus Saccharibacteria	0	0	0	0	0	0	0	0	0	0	0	0	0	0	0	0	0	0	0	0	0	0	0	0	1	0	0	0	0	0	0	0	0	0
Sample ID	Suzuki05-1	Suzuki09-1	Suzuki13-1	Suzuki14-1	Suzuki16-1	Suzuki20-1	Suzuki21-1	Suzuki23-1	Suzuki27-1	Suzuki05-2	Suzuki09-2	Suzuki13-2	Suzuki14-2	Suzuki16-2	Suzuki20-2	Suzuki21-2	Suzuki23-2	Suzuki27-2	Suzuki01-1	Suzuki06-1	Suzuki07-1	Suzuki15-1	Suzuki18-1	Suzuki22-1	Suzuki24-1	Suzuki26-1	Suzuki01-2	Suzuki06-2	Suzuki07-2	Suzuki15-2	Suzuki18-2	Suzuki22-2	Suzuki24-2	Suzuki26-2		mean	min	max
Number of phyla	4	4	5	6	4	5	4	4	5	5	4	4	5	5	5	4	4	5	4	4	4	4	5	5	5	4	5	4	4	5	5	4	5	5		4.52941	4	6

## Sheet: S4
Supplementary Table S4: Genera identified in each sample of feces obtained from the coix seed consumption (CS) and the control (CN) group participants before and after the study's intervention.
Genera	Identity ≥ 94%
Sample ID	Suzuki05-1	Suzuki09-1	Suzuki13-1	Suzuki14-1	Suzuki16-1	Suzuki20-1	Suzuki21-1	Suzuki23-1	Suzuki27-1	Suzuki05-2	Suzuki09-2	Suzuki13-2	Suzuki14-2	Suzuki16-2	Suzuki20-2	Suzuki21-2	Suzuki23-2	Suzuki27-2	Suzuki01-1	Suzuki06-1	Suzuki07-1	Suzuki15-1	Suzuki18-1	Suzuki22-1	Suzuki24-1	Suzuki26-1	Suzuki01-2	Suzuki06-2	Suzuki07-2	Suzuki15-2	Suzuki18-2	Suzuki22-2	Suzuki24-2	Suzuki26-2
Group	Coix seed consumption (CS) group																		Control (CN) group
Category	Pre									Post									Pre								Post
Subject ID	5	9	13	14	16	20	21	23	27	5	9	13	14	16	20	21	23	27	1	6	7	15	18	22	24	26	1	6	7	15	18	22	24	26
Bacteroides	588	419	207	209	734	1143	1087	665	1015	357	585	255	137	697	1114	781	793	662	104	472	1050	1010	1440	229	410	527	115	457	984	485	1231	305	450	758
Blautia	194	476	407	182	202	193	393	240	463	330	449	540	151	244	140	477	114	474	93	125	261	306	236	113	339	385	128	95	362	477	814	108	359	178
Prevotella	0	0	1	876	1	1	4	1	0	0	0	0	1009	3	1	0	3	0	950	5	3	0	1	680	1	0	882	1	0	2	2	696	3	1
Bifidobacterium	519	449	0	33	525	82	209	318	309	340	160	1	39	340	55	256	315	594	17	24	87	388	349	124	312	550	40	60	14	562	121	74	463	387
Faecalibacterium	107	346	185	184	211	228	292	285	162	340	380	523	197	325	228	329	313	224	144	318	135	24	2	202	167	302	109	77	364	199	0	162	132	285
Fusicatenibacter	125	428	329	20	80	232	21	172	0	208	489	251	7	119	282	129	198	0	179	220	355	0	126	107	721	111	180	30	299	0	120	118	290	151
G_undefined_Lachnospiraceae	79	56	36	144	87	318	91	9	77	104	59	29	134	129	233	125	24	80	157	110	85	158	43	21	14	129	198	68	65	224	31	27	6	139
G_undefined_Clostridiales	106	158	168	28	17	23	31	117	23	85	135	114	13	24	34	48	117	34	27	70	76	7	22	307	25	116	45	75	73	9	31	431	50	63
Ruminococcus	26	84	20	84	40	112	19	107	10	32	94	24	70	74	99	41	166	20	29	434	133	35	45	116	63	51	28	364	177	138	6	66	100	49
Anaerostipes	77	73	79	6	14	26	71	34	0	65	57	190	4	18	37	94	39	1	37	96	81	50	0	153	126	239	10	267	53	65	0	59	402	94
Parabacteroides	51	0	640	35	129	91	13	80	55	52	0	201	29	75	87	24	21	45	55	75	0	215	22	65	223	5	57	73	0	127	7	84	80	74
Clostridium	122	72	134	27	51	60	61	4	19	53	79	247	48	145	81	7	2	10	31	76	13	139	130	28	23	80	90	96	28	134	189	21	45	33
Streptococcus	436	36	28	54	30	10	77	189	151	356	14	7	38	11	27	91	43	229	6	8	74	61	3	25	10	15	15	13	21	8	38	13	39	25
Roseburia	0	132	86	45	45	10	34	56	0	4	94	131	45	54	30	15	151	0	13	16	228	0	74	97	40	59	29	28	157	0	3	143	30	20
Collinsella	160	0	90	29	160	63	32	73	41	116	0	99	75	108	27	13	92	35	56	71	0	41	98	68	97	61	54	87	0	48	5	41	98	50
Holdemanella	2	0	0	260	0	0	0	0	0	3	0	0	160	0	0	0	0	1	395	308	0	0	0	0	0	0	196	436	0	0	0	0	0	0
Dorea	0	43	20	62	99	31	74	19	2	2	25	28	44	72	52	88	15	0	31	45	1	29	26	32	38	32	38	67	1	58	50	30	65	46
Lachnoclostridium	34	10	92	30	30	60	20	126	71	14	26	63	44	47	112	18	63	77	33	35	23	216	5	29	21	67	48	22	30	66	13	34	22	60
Eubacterium	0	0	50	9	11	1	39	7	86	0	2	11	14	24	0	46	56	79	18	23	2	14	0	12	1	2	3	21	0	5	0	36	0	20
Prevotellamassilia	0	0	0	0	0	0	0	0	0	0	0	0	0	0	0	0	0	0	227	1	0	0	0	240	0	0	292	1	0	0	0	149	0	0
G_undefined_Firmicutes	20	22	10	6	22	17	0	24	0	23	29	11	3	21	22	5	19	9	4	28	96	2	12	18	122	5	5	7	62	9	37	12	42	16
Veillonella	3	10	40	1	2	33	1	1	130	1	0	13	0	0	35	0	2	169	0	1	70	137	1	0	8	8	0	0	36	155	30	0	3	2
Dialister	22	29	0	77	3	1	0	0	0	12	15	0	87	3	9	0	0	0	0	0	6	0	0	0	0	11	0	0	25	0	0	0	0	45
Lactobacillus	57	10	20	3	3	0	0	0	0	160	4	24	9	3	9	0	12	0	2	0	37	0	24	0	4	62	1	0	13	0	9	6	61	44
Sutterella	36	0	6	31	0	25	0	34	26	31	0	14	25	0	38	0	26	45	15	19	0	22	35	26	0	0	18	8	0	35	36	34	0	0
Alistipes	0	7	0	37	6	2	42	10	0	0	32	0	32	10	10	35	23	2	1	68	0	0	3	8	12	0	6	66	0	3	0	14	0	20
Megamonas	0	0	0	63	0	0	0	0	0	0	0	0	270	0	0	0	0	0	63	0	0	0	0	0	0	0	82	0	0	0	41	0	0	0
G_undefined_Ruminococcaceae	0	0	10	5	10	9	27	1	0	0	3	3	1	4	7	54	1	0	5	10	5	0	0	11	0	1	2	5	2	0	0	12	0	16
Robinsoniella	0	0	82	0	1	0	0	147	80	0	0	99	0	5	0	0	60	51	1	0	0	40	0	0	5	1	0	0	0	88	0	0	11	0
Megasphaera	11	0	0	0	84	14	0	0	1	4	0	0	0	86	8	0	0	3	0	0	0	0	177	0	0	42	0	0	0	0	16	0	0	61
Coprococcus	0	0	0	116	0	0	1	11	0	0	0	0	79	0	0	0	34	0	14	24	0	0	0	2	0	0	20	7	1	0	0	6	0	0
Fusobacterium	0	0	10	1	0	2	0	0	192	0	0	0	0	2	4	0	0	48	0	0	0	0	4	0	0	0	0	0	0	1	15	0	81	1
Barnesiella	0	0	0	18	25	17	19	36	9	0	0	0	9	33	28	11	34	9	7	31	0	4	0	2	0	0	8	57	0	1	0	0	0	0
Phascolarctobacterium	0	18	31	1	0	0	36	31	0	0	29	3	2	0	0	23	18	0	0	2	0	0	23	5	71	1	0	2	0	0	2	3	27	0
Catenibacterium	0	0	0	0	0	0	0	0	0	1	0	0	0	0	0	0	0	0	0	0	0	0	0	0	0	0	0	0	0	0	0	0	0	0
Parasutterella	1	0	0	0	33	0	22	5	1	5	0	0	0	29	0	27	2	10	0	2	0	0	3	0	36	33	0	1	0	0	0	1	32	42
Drancourtella	14	25	16	0	21	0	1	1	0	17	60	7	0	12	0	1	29	0	0	0	35	0	2	0	0	0	0	2	54	0	0	0	0	3
Erysipelatoclostridium	7	18	0	1	2	3	9	9	33	4	11	0	1	3	1	8	4	20	1	0	17	1	0	5	2	8	2	0	26	11	1	1	3	7
Lachnospira	15	2	13	1	7	0	0	0	0	41	3	19	0	5	0	0	0	0	6	0	2	0	46	0	1	2	1	0	0	0	14	1	10	0
G_undefined_Clostridiaceae	0	0	7	19	5	0	5	14	0	0	0	2	0	1	0	16	5	0	10	3	4	0	0	2	9	1	6	2	3	0	1	2	1	3
Oscillibacter	0	1	0	11	0	5	20	5	0	0	3	0	11	0	10	18	3	0	5	10	2	0	0	7	0	0	1	23	5	0	0	9	0	3
Enterobacter	4	6	2	0	8	2	24	2	0	10	3	0	0	5	0	2	0	0	0	0	0	1	25	0	0	1	6	0	6	2	59	0	1	1
Odoribacter	0	3	0	8	5	2	8	21	1	0	8	0	3	14	7	10	1	3	0	5	0	0	0	4	5	0	1	4	0	0	0	1	1	12
Butyricicoccus	3	0	9	1	1	3	3	9	3	0	0	2	2	3	18	0	4	7	3	0	1	11	1	5	2	7	0	0	1	9	0	5	3	3
Acidaminococcus	69	0	0	0	0	0	0	7	0	32	0	0	0	0	0	0	33	0	0	0	0	0	0	0	0	8	0	0	0	0	0	0	0	10
Paraprevotella	0	0	0	20	0	0	0	0	0	0	0	0	7	0	0	0	0	0	0	9	0	0	0	43	0	0	0	28	0	0	0	24	0	0
Flavonifractor	0	2	8	0	15	5	2	0	4	1	5	4	0	11	7	2	0	8	0	2	4	5	1	0	0	0	0	0	9	13	0	0	1	2
Intestinibacter	0	0	0	0	11	0	8	0	1	1	2	1	1	7	0	8	0	19	2	0	6	0	0	0	0	6	0	0	10	6	5	1	1	19
Bilophila	0	0	11	1	5	2	3	2	1	0	0	5	4	4	3	3	0	1	2	4	0	3	2	1	7	0	1	3	0	10	0	2	0	8
Enterococcus	1	0	0	0	3	0	0	0	0	111	0	0	2	0	0	0	0	0	0	0	0	0	0	0	0	0	0	0	0	0	1	0	0	0
Eggerthella	1	4	2	0	5	1	1	1	3	1	1	0	1	6	8	1	1	4	1	7	18	2	0	0	2	0	0	5	4	2	0	2	0	4
Mitsuokella	0	0	0	22	0	0	0	0	0	0	0	0	4	0	0	0	0	0	21	0	0	0	0	0	0	0	37	0	0	0	0	0	0	0
Turicibacter	48	2	0	1	3	0	0	0	0	27	1	0	0	1	0	0	0	0	0	0	1	0	0	0	0	8	0	0	0	0	0	0	1	3
Massiliomicrobiota	0	0	0	0	2	0	0	0	0	0	1	0	0	0	0	3	2	0	1	4	28	0	0	2	0	1	0	8	19	0	0	0	0	10
Romboutsia	1	0	0	1	9	3	0	0	1	0	0	0	3	5	2	2	0	0	0	2	2	13	2	0	0	1	17	3	0	0	0	0	0	0
Coprobacter	0	5	0	3	9	0	0	9	0	0	6	0	1	5	0	0	4	0	0	0	0	2	0	1	6	0	2	0	0	2	0	1	1	0
Negativibacillus	0	0	0	0	6	12	0	0	0	0	3	0	1	12	3	0	1	0	0	8	6	0	0	0	0	0	0	9	3	0	0	1	0	2
Butyricimonas	0	0	5	5	0	7	6	7	0	0	0	2	4	2	4	5	11	0	0	0	0	0	0	0	0	0	0	3	0	0	0	0	0	0
Asaccharobacter	0	1	2	0	4	0	0	0	0	0	3	0	0	5	0	0	4	1	0	4	0	0	1	3	0	0	0	8	0	0	0	1	0	0
Massiliprevotella	0	0	0	0	0	0	0	0	0	0	0	0	0	0	0	0	0	0	0	0	0	0	0	0	0	0	0	0	0	0	0	0	0	0
Schaalia	4	3	0	1	0	1	5	0	1	3	4	0	0	0	0	3	1	3	1	1	0	1	0	0	1	1	1	1	2	2	0	1	3	1
Dakarella	0	0	0	0	12	0	0	0	0	0	0	0	0	33	0	0	0	0	0	0	0	0	0	0	0	4	0	0	0	0	0	0	0	6
Desulfovibrio	0	0	0	14	0	0	0	0	0	0	0	0	5	0	0	0	0	0	0	0	0	0	0	0	0	0	0	0	0	0	0	0	0	0
Gemella	1	0	1	2	0	0	0	0	1	6	2	1	2	1	0	1	0	0	2	0	0	1	1	4	0	0	0	1	0	1	0	0	1	2
Anaerobutyricum	0	5	0	0	7	0	0	0	0	0	6	0	0	0	0	0	0	0	1	0	3	0	0	2	2	6	0	0	2	0	0	0	6	1
Haemophilus	7	0	0	4	0	0	1	1	2	2	0	0	2	0	0	0	0	4	0	0	1	0	0	1	0	2	0	0	0	0	10	0	0	0
Rothia	0	0	2	1	0	0	0	1	0	3	2	0	1	0	2	2	0	0	1	1	0	0	0	0	0	2	0	0	2	1	2	1	1	1
Ruthenibacterium	1	0	2	1	0	1	2	0	0	0	1	3	0	1	3	0	1	1	0	2	0	0	0	0	1	0	0	10	1	0	0	0	0	0
Campylobacter	1	0	0	0	0	0	0	0	0	0	0	0	0	1	0	0	0	0	0	0	0	0	0	0	0	0	0	0	0	0	41	0	0	0
Butyrivibrio	0	0	0	0	0	0	0	0	0	0	0	0	0	0	0	0	0	0	0	0	0	0	0	0	0	0	0	0	0	0	0	0	0	0
Abiotrophia	3	0	1	1	0	0	2	0	2	4	2	0	0	0	0	1	0	0	0	1	2	1	0	1	0	2	0	0	0	1	2	1	2	4
Slackia	7	0	0	5	0	0	0	0	0	5	0	0	2	0	0	0	0	0	9	0	0	0	0	0	0	0	2	0	0	0	0	0	0	0
Tidjanibacter	0	0	0	0	0	0	0	0	0	0	0	0	0	22	0	0	0	0	0	0	0	0	0	0	0	0	0	0	0	0	0	0	0	0
Actinomyces	3	0	1	0	1	1	1	1	1	0	0	0	1	0	2	1	4	0	0	0	0	1	0	0	0	0	1	1	2	0	1	0	2	1
Intestinimonas	0	0	0	0	0	0	1	3	0	0	0	1	0	3	0	1	0	0	2	3	3	0	0	1	0	0	0	2	6	0	0	0	0	0
Anaerobiospirillum	0	0	0	0	0	0	0	0	0	0	0	0	0	0	0	0	0	0	0	0	0	0	0	0	1	0	0	0	0	0	0	0	31	0
Longibaculum	0	0	0	0	0	0	0	0	0	0	0	0	0	0	0	0	0	0	0	0	0	0	0	13	0	0	0	0	0	0	0	16	0	0
Faecalimonas	1	1	0	0	0	2	0	0	0	1	8	0	0	0	0	0	0	1	0	0	0	11	2	0	0	0	0	0	0	0	0	0	0	0
Lactococcus	0	0	0	4	0	4	0	0	1	0	0	0	0	0	0	0	0	4	1	0	0	0	0	0	0	0	1	0	0	0	0	1	5	0
Senegalimassilia	0	0	0	3	0	0	0	0	0	0	0	0	2	0	0	0	0	0	3	0	0	0	0	0	0	0	1	0	0	0	0	0	0	0
G_undefined_Bacteroidetes	0	0	0	1	2	0	0	0	0	1	0	0	1	4	0	0	0	0	0	0	0	0	0	1	1	0	1	0	0	0	0	1	0	1
Neisseria	0	2	1	1	0	0	1	0	1	0	4	0	0	0	0	0	0	0	0	0	0	1	2	0	0	0	0	0	2	0	0	2	0	0
Frisingicoccus	0	0	0	0	0	0	0	0	0	0	0	0	0	0	0	0	0	0	1	0	0	0	0	0	0	1	2	0	0	0	0	0	0	5
Absiella	0	0	6	0	3	0	0	0	0	0	0	5	1	0	0	0	0	0	0	0	0	0	0	0	0	0	0	0	0	0	0	0	0	0
Lactonifactor	0	0	0	0	12	0	0	0	0	0	0	0	1	1	0	0	0	0	0	0	0	0	0	0	0	0	0	0	0	0	0	0	0	0
Allisonella	0	0	0	0	0	0	0	4	0	0	0	0	0	0	0	0	3	0	0	0	0	0	0	0	0	2	0	0	0	0	0	0	0	2
Klebsiella	0	0	0	0	0	0	0	0	0	0	0	0	0	0	0	0	0	0	0	1	0	5	0	0	0	0	0	0	0	0	0	0	0	0
Pseudoflavonifractor	0	0	0	0	0	0	0	0	0	0	0	0	0	0	0	0	0	0	0	5	0	0	0	0	0	0	0	7	0	0	0	0	0	0
Faecalicatena	0	0	0	2	1	1	0	0	0	0	1	0	0	3	1	0	0	0	0	0	0	0	0	0	1	0	0	0	0	0	0	0	0	0
Coprobacillus	2	0	1	0	0	0	0	0	0	0	0	0	0	1	0	0	0	0	0	0	0	0	0	0	0	0	0	0	0	3	0	0	0	4
Solobacterium	1	1	0	0	0	0	0	1	0	0	0	0	1	1	0	0	1	0	0	0	0	2	0	0	0	0	0	0	0	0	1	0	0	0
Eisenbergiella	0	0	3	0	0	0	0	1	0	0	0	0	0	0	0	0	0	0	0	1	0	0	0	1	0	0	0	1	0	0	0	0	0	0
Bacillus	0	0	0	2	0	0	0	1	0	1	0	0	0	0	1	0	0	0	0	1	2	0	0	2	0	0	0	0	0	0	0	0	0	0
Hungatella	0	0	5	0	0	2	0	0	0	0	0	0	0	0	0	0	0	0	0	0	1	0	0	0	0	0	1	0	0	0	0	0	0	0
Anaerotruncus	0	0	0	1	0	0	0	1	0	0	0	0	0	0	0	0	0	0	0	0	0	0	0	0	0	0	0	0	0	0	0	0	0	0
Catenibacillus	0	0	0	0	0	0	1	0	0	0	0	0	0	0	0	0	1	0	0	0	0	0	0	0	0	1	0	1	1	0	0	0	0	0
Akkermansia	0	0	0	0	0	0	0	0	0	0	0	0	0	0	0	0	0	0	0	0	0	0	0	0	0	0	0	0	0	0	0	0	0	0
Porphyromonas	0	0	1	0	0	0	0	0	0	0	0	1	0	1	1	0	0	0	0	0	0	0	0	0	0	0	0	0	0	0	0	0	0	2
Holdemania	0	0	0	0	2	0	0	0	0	0	0	0	1	2	0	0	0	0	0	0	0	0	0	0	0	0	0	0	0	0	0	0	0	0
Subdoligranulum	0	0	0	0	1	0	0	0	0	0	0	0	0	0	0	0	0	0	0	0	0	0	0	0	0	0	0	0	0	0	0	0	0	1
Leptotrichia	0	0	0	0	0	0	0	0	0	1	0	0	0	0	0	0	0	0	0	0	0	0	0	0	0	0	1	0	0	0	0	0	0	1
Leuconostoc	0	0	0	0	0	0	0	0	0	0	0	0	1	0	0	0	0	0	0	0	1	0	0	0	0	0	0	0	0	0	0	0	1	0
Gordonibacter	0	0	1	0	0	0	0	0	0	0	0	0	0	0	0	0	1	0	0	0	0	0	0	0	0	0	0	1	0	0	0	0	0	0
Brachyspira	0	0	0	0	0	0	0	0	0	0	0	0	0	0	0	0	0	0	0	0	0	0	0	2	0	0	0	0	0	0	0	0	0	0
Hafnia	0	0	0	0	0	0	0	0	0	0	0	0	0	0	0	0	0	0	0	0	0	0	0	0	0	0	0	0	0	0	0	0	0	0
Lachnobacterium	0	0	0	1	0	0	0	0	0	0	0	0	0	0	0	0	0	0	0	0	0	0	0	0	0	0	1	0	0	0	0	0	0	0
Staphylococcus	0	0	0	0	0	0	0	0	1	0	2	0	0	0	0	0	0	0	0	0	0	0	0	0	0	0	0	1	0	0	0	0	0	0
Ihubacter	0	0	0	0	0	0	0	0	0	0	1	0	0	0	0	0	0	0	0	1	0	0	0	0	0	0	0	2	0	0	0	0	0	0
Catabacter	0	0	0	0	0	0	0	0	0	0	0	0	0	0	1	0	0	0	0	1	0	0	0	0	0	0	0	1	1	0	0	0	0	0
G_undefined_Eubacteriaceae	0	0	0	1	0	0	0	0	0	0	0	0	1	0	0	0	0	0	0	0	0	0	0	0	0	0	0	0	0	0	0	0	0	0
Cloacibacillus	0	0	0	2	0	0	0	0	0	0	0	0	0	0	0	0	0	0	0	0	0	0	0	0	0	0	0	0	0	0	0	0	0	0
Dielma	0	0	0	0	0	0	0	0	0	0	0	0	0	0	0	0	0	1	0	0	0	0	0	0	0	0	0	0	0	0	0	0	0	0
Lachnoanaerobaculum	0	0	0	0	0	0	0	0	0	0	1	0	0	0	0	0	0	0	0	0	0	0	2	0	0	1	0	0	0	0	0	0	0	0
Peptostreptococcus	0	1	0	0	0	0	0	0	0	0	0	0	0	0	0	0	2	0	0	0	0	0	0	0	0	0	0	0	0	0	1	0	0	0
Anaeromassilibacillus	0	0	0	0	3	0	0	0	0	0	0	0	0	1	0	0	0	0	0	0	0	0	0	0	0	0	0	0	0	0	0	0	0	0
Oxalobacter	0	0	0	0	0	0	0	0	0	0	0	0	0	0	0	0	0	0	0	0	0	0	0	1	0	0	0	0	0	0	0	0	0	0
Anaerofustis	0	0	0	0	1	0	0	0	0	0	0	0	0	1	0	0	0	0	0	0	0	0	0	0	0	0	0	0	0	0	0	0	0	0
Fournierella	0	0	0	0	0	0	0	0	0	0	0	0	0	1	0	0	0	0	0	0	0	0	0	0	0	0	0	0	1	0	0	0	1	0
Colidextribacter	0	0	0	0	0	0	0	0	0	0	0	0	0	0	0	0	0	0	0	0	1	0	0	0	0	0	0	0	3	0	0	0	0	0
Peptoniphilus	0	0	0	0	0	0	0	1	0	0	0	0	0	0	0	0	0	0	0	0	0	0	0	0	0	0	0	0	0	1	0	0	0	0
Raoultibacter	0	0	0	0	0	0	0	0	0	0	0	0	0	0	0	0	0	0	0	0	0	0	1	0	0	0	0	0	0	0	0	0	0	0
Parvimonas	0	0	0	0	0	0	0	0	0	0	0	0	0	0	0	0	1	0	0	0	0	0	0	0	0	0	0	0	1	0	0	0	0	0
Corynebacterium	0	0	0	0	0	0	0	0	0	0	0	0	0	0	0	0	0	0	0	0	0	0	0	0	0	1	0	0	0	0	0	0	0	0
Granulicatella	0	0	0	0	0	0	0	0	0	1	0	0	0	0	0	0	0	0	0	0	0	0	0	0	0	0	0	0	0	0	0	0	1	1
Finegoldia	1	0	0	0	0	0	0	0	0	0	0	0	0	0	0	0	0	0	0	0	0	0	0	0	0	0	0	0	0	0	1	0	0	0
Adlercreutzia	0	0	0	0	0	0	0	0	0	0	0	0	0	0	0	0	0	0	0	0	0	0	0	0	0	0	0	0	0	0	0	0	0	0
Gabonibacter	0	0	0	0	0	0	0	0	0	0	0	0	0	0	0	0	0	0	0	0	0	0	0	0	0	0	0	0	0	0	0	0	0	0
Faecalicoccus	0	0	0	0	0	0	0	0	0	0	0	0	0	0	0	0	0	0	0	0	0	0	0	0	0	0	0	0	0	0	0	0	0	0
Parascardovia	0	0	0	0	0	0	0	0	0	0	0	0	0	0	0	0	0	0	0	0	0	0	1	0	0	0	0	0	0	0	0	0	0	0
Atopobium	0	0	0	0	0	0	0	1	0	0	0	0	0	0	0	0	0	0	0	1	0	0	0	0	0	0	0	0	0	0	0	0	0	0
Varibaculum	0	0	0	0	0	0	0	0	0	0	0	0	0	0	0	0	0	0	0	0	0	0	0	0	0	0	0	0	0	0	0	0	0	0
G_undefined_Prevotellaceae	0	0	1	0	0	0	0	0	0	0	0	0	0	0	0	0	0	0	0	0	0	0	0	0	0	0	0	0	0	0	0	0	0	1
Selenomonas	0	0	0	0	0	0	0	0	0	0	0	0	0	1	0	0	0	0	0	0	0	0	0	0	0	1	0	0	0	0	0	0	0	0
Ralstonia	0	0	0	0	0	0	0	0	0	0	0	0	0	0	0	0	0	1	0	0	0	0	0	0	0	0	0	0	0	0	1	0	0	0
Pseudopropionibacterium	0	0	0	1	0	0	0	0	0	0	0	0	0	0	0	0	0	0	0	0	0	1	0	0	0	0	0	0	0	0	0	0	0	0
Lautropia	0	0	0	0	0	0	0	0	0	0	1	0	0	0	0	0	0	0	1	0	0	0	0	0	0	0	0	0	0	0	0	0	0	0
Alloprevotella	0	0	0	0	0	0	1	0	0	0	0	0	0	0	0	0	0	0	0	0	0	0	0	0	0	0	0	0	0	0	0	0	0	1
Carnobacterium	0	0	0	0	0	0	0	0	0	0	0	0	0	0	0	0	0	0	0	0	0	0	0	0	0	0	0	2	0	0	0	0	0	0
Mediterraneibacter	0	0	0	0	0	0	1	0	0	0	0	0	0	0	0	0	0	0	0	0	0	0	0	0	0	0	0	0	0	0	0	0	0	0
Cuneatibacter	0	0	0	0	0	0	0	0	0	0	0	0	0	0	0	0	0	0	0	0	0	0	0	0	0	0	0	0	0	0	0	0	0	0
G_undefined_Clostridiales Family XIII. Incertae Sedis	0	1	0	1	0	0	0	0	0	0	0	0	0	0	0	0	0	0	0	0	0	0	0	0	0	0	0	0	0	0	0	0	0	0
Oribacterium	0	0	0	0	0	0	1	0	0	0	0	0	0	0	0	0	0	0	0	0	0	0	0	0	0	0	0	0	0	0	0	0	0	0
Anaerococcus	0	0	0	0	0	0	0	0	0	0	0	0	0	2	0	0	0	0	0	0	0	0	0	0	0	0	0	0	0	0	0	0	0	0
Actinobaculum	0	0	0	0	0	0	0	0	0	0	0	0	0	0	0	0	0	0	0	0	0	0	0	0	0	1	0	0	0	0	0	0	0	0
Anaerotignum	1	0	0	0	0	0	0	0	0	0	0	0	0	0	0	0	0	0	0	0	0	0	0	0	0	0	0	0	0	0	0	0	0	0
Acidovorax	0	0	0	0	0	0	0	0	0	0	0	0	0	0	0	0	0	0	0	0	0	0	0	0	0	0	1	0	0	0	0	0	0	0
Weissella	0	0	0	0	0	0	0	0	0	0	0	0	0	0	0	0	0	0	0	0	0	0	0	0	0	0	0	0	0	0	0	0	0	0
Asaccharospora	0	0	0	0	1	0	0	0	0	0	0	0	0	0	0	0	0	0	0	0	0	0	0	0	0	0	0	0	0	0	0	0	0	0
Mogibacterium	0	0	0	0	0	0	0	0	0	0	0	0	0	0	0	1	0	0	0	0	0	0	0	0	0	0	0	0	0	0	0	0	0	0
Pyramidobacter	0	0	0	0	0	0	0	0	0	0	0	0	1	0	0	0	0	0	0	0	0	0	0	0	0	0	0	0	0	0	0	0	0	0
Propionibacterium	0	0	0	0	0	0	0	0	0	0	0	0	0	0	0	0	0	0	0	0	0	0	0	0	1	0	0	0	0	0	0	0	0	0
Peptococcus	0	0	0	0	0	0	0	0	0	0	0	0	0	0	0	0	0	0	0	1	0	0	0	0	0	0	0	0	0	0	0	0	0	0
Parvibacter	0	0	0	0	0	0	0	0	0	0	0	0	0	0	0	0	0	0	0	0	0	0	0	0	0	0	0	0	0	0	0	0	0	0
Olsenella	0	0	0	0	0	0	0	0	0	0	0	0	0	0	0	0	0	0	0	0	0	0	0	0	0	0	0	0	0	0	0	0	0	0
Neglecta	0	0	0	0	0	0	0	0	0	0	0	0	0	0	0	0	0	0	0	0	0	0	0	0	0	0	0	0	0	0	0	0	0	0
Mordavella	0	0	0	0	0	0	0	0	0	1	0	0	0	0	0	0	0	0	0	0	0	0	0	0	0	0	0	0	0	0	0	0	0	0
Mobiluncus	1	0	0	0	0	0	0	0	0	0	0	0	0	0	0	0	0	0	0	0	0	0	0	0	0	0	0	0	0	0	0	0	0	0
Capnocytophaga	0	0	0	0	0	0	0	0	0	0	0	0	0	0	0	0	0	0	0	0	0	0	0	0	0	0	0	0	0	0	0	0	0	0
Leucobacter	0	0	0	0	0	0	0	0	0	0	0	0	0	0	0	0	0	0	0	0	0	0	0	0	0	0	0	0	0	0	0	0	0	0
Gorbachella	0	0	0	0	0	0	0	0	0	0	0	0	0	0	0	0	0	0	0	0	0	0	0	0	0	0	0	0	0	0	0	0	0	0
G_undefined_Candidatus Saccharibacteria	0	0	0	0	0	0	0	0	0	0	0	0	0	0	0	0	0	0	0	0	0	0	0	0	1	0	0	0	0	0	0	0	0	0
G_undefined_Bacteroidaceae	0	0	0	0	0	0	0	0	0	0	0	0	0	0	0	0	0	0	0	0	0	0	0	0	0	0	0	0	0	0	0	0	0	0
Filifactor	0	0	0	0	0	0	0	0	0	0	0	0	0	0	0	0	0	0	0	0	0	0	0	0	0	1	0	0	0	0	0	0	0	0
Eikenella	0	0	0	0	0	0	0	0	0	0	0	0	0	0	0	0	0	0	0	0	0	0	0	0	0	0	0	0	0	0	0	0	0	0
Daucus	0	0	0	0	0	0	0	0	0	0	0	0	0	0	0	0	0	0	0	0	0	0	0	0	0	0	0	0	0	0	0	0	0	0
Gabonia	0	0	0	0	0	0	0	0	0	0	0	0	0	1	0	0	0	0	0	0	0	0	0	0	0	0	0	0	0	0	0	0	0	0
UNDEFINED	27	39	118	181	178	139	177	95	20	28	95	66	157	113	117	174	127	11	212	205	39	40	7	178	68	36	214	380	69	37	12	241	32	195
																																			mean	min	max
Number of genera (excluding UNIDENTIFIED)	46	38	48	64	58	45	48	51	37	47	48	37	58	64	44	43	51	39	49	53	42	37	39	47	41	50	49	53	43	37	38	47	45	59	46.9118	37	64
Number of genera (total: excluding UNIDENTIFIED)	166

## Sheet: S5
Supplementary Table S5: Summary of the diversity in gut microbiota as identified in the feces obtained from the coix seed consumption (CS) and the control (CN) group participants before and after the study's intervention.
	A. Alpha-diversity
		Pre vs Post	P-value
			Ace	Chao1	Observed	Shannon
		Coix seed consumption (CS) group	0.0281683	0.0142287	0.0627396	0.955577
		Control (CN) group	0.630873	0.840003	0.8679	0.32647
	B. Beta-diversity
		Pre vs Post	P-value
			Ace	Chao1	Observed	Shannon
		Coix seed consumption (CS) group	0.78106	0.78106	0.78106	0.70439
		Control (CN) group	0.88438	0.88438	0.88438	0.83538

## Sheet: S6
Supplementary Table S6: Summary of the linear discriminant analysis effect size (LEfSe) at the taxonomy level in gut microbiota as identified in the feces obtained from the coix seed consumption (CS) and the control (CN) group participants before and after the study's intervention.
	A. Coix seed consumption (CS) group
		Taxonomy level	P < 0.05
				Name	P-values	FDR	Pre	Post	LDAscore
			Feature level	No
			Species	Faecalibacterium_prausnitzii	0.021616	1	218	312.89	1.69
			Genus	Faecalibacterium	0.021616	1	218.33	313.89	1.69
			Family	No
			Order	No
			Class	No
			Phylum	No
	B. Control (CN) group
		Taxonomy level	P < 0.05
				Name	P-values	FDR	Pre	Post	LDAscore
			Feature level	No
			Species	No
			Genus	No
			Family	No
			Order	No
			Class	No
			Phylum	No

## Sheet: S7
Supplementary Table S7: Summary of the changes in the relative peripheral lymphocyte subset abundance in the coix seed consumption (CS) and the control (CN) group participants before and after the study's intervention.
					Coix seed			Control			Between groups		Within group (Pre vs Post)
	Markers	Description		Pre/Post	Mean	SD		Mean	SD		P-value		Group	P-value
	CD3+	T cell	%	Pre	64.846	8.159		68.279	7.033		0.3604		Coix sseed	0.2203
				Post	66.073	7.561		68.767	6.134		0.7984	W	Control	0.619
	CD3+CD8+	Cytotoxic lymphocyte/CTL	%	Pre	23.368	6.155		26.906	10.688		0.3901		Coix sseed	0.0022	**
				Post	24.467	6.152		27.881	10.367		0.906		Control	0.0252	*
	CD3-CD56+	Natural killer cell/NK	%	Pre	18.838	8.032		17.116	7.452		0.6472		Coix sseed	0.0375	*
				Post	17.562	7.27		17.863	7.22		0.5054	W	Control	0.3043
	CD4+CD25+	Regulatory T cell/Treg	%	Pre	15.02	3.344		13.431	1.994		0.2545		Coix sseed	0.0205	*
				Post	16.957	4.638		15.35	3.435		0.8452		Control	0.0845
	CD3+CD56+	NKT cell/NKT	%	Pre	4.305	4.709		3.944	1.219		0.5148	W	Coix sseed	0.8384	W
				Post	4.241	4.068		4.334	1.551		0.5054	W	Control	0.2955
	CD8+CD56+	CD8+ NK	%	Pre	11.024	5.12		10.539	3.113		0.8174		Coix sseed	0.2678
				Post	10.621	4.451		10.859	4.145		1	W	Control	0.7422	W
	CTL/Treg ratio			Pre	1.584	0.386		2.113	1.144		0.2452		Coix sseed	0.102	W
				Post	1.499	0.43		2.021	1.233		0.7429		Control	0.4744
	CD3+CD45RA+CD45RO-	Naive T cell	%	Pre	39.64	8.451		39.606	8.113		0.9933		Coix sseed	0.9149
				Post	39.722	8.809		39.236	10.215		0.9158		Control	0.7559
	CD3+CD45RA-CD45RO+	Memory T cell	%	Pre	27.631	3.787		26.661	4.461		0.6244		Coix sseed	0.0051	**
				Post	26.176	3.728		26.351	6.508		0.9774		Control	0.8213
	Naive/memory T cell ratio			Pre	1.432	0.223		1.545	0.512		0.5746		Coix sseed	0.0202	*
				Post	1.517	0.261		1.616	0.654		0.8443		Control	0.4469
	CD4+		%	Pre	36.011	5.329		36.954	5.786		0.7242		Coix sseed	0.0489	*
				Post	38.075	5.887		37.314	7.799		0.7209	W	Control	0.8254
	W: Mann–Whitney U test; *: P < 0.05; **: P < 0.01

## Sheet: S8
Supplementary Table S8: Spearman's correlation coefficient between the Faecalibacterium abundance and the relative peripheral lymphocyte subset abundance in the coix seed consumption (CS) and the control (CN) group participants before and after the study's intervention.
A	Coix seed group (Post)
			Feacalibacterium	CD3+	CD3+CD8+	CD3-CD56+	CD4+CD25+	CD3+CD56+	CD8+CD56+	CTL/Treg比	CD3+CD45RA+CD45RO-	CD3+CD45RA-CD45RO+	Naive/memory T cell ratio	CD4+
	Feacalibacterium	Spearman's R	1	−0.283333333333333	−0.45	0.0833333	0.1	−0.516666666666667	−0.116666666666667	−0.766666666666667	0.0333333	−0.0166666666666667	0.15	0.383333
		P		0.46003	0.224216	0.831214	0.797972	0.15439	0.765008	0.015944	0.932157	0.966055	0.700094	0.308495
		n	9	9	9	9	9	9	9	9	9	9	9	9
B	All samples (CS and CN, Pre and Post)
			Faecalibacterium	CD3+	CD3+CD8+	CD3-CD56+	CD4+CD25+	CD3+CD56+	CD8+CD56+	CTL/Treg比	CD3+CD45RA+CD45RO-	CD3+CD45RA-CD45RO+	Naive/memory ratio	CD4+
	Faecalibacterium	Spearman's R	1	−0.0320702668478609	0.0879247	−0.190733692305699	0.144086	−0.29691849928522	−0.188892337271372	0.0231704	0.274208	−0.205464532580315	0.247816	−0.024397954204832
		P		0.857112	0.620976	0.279912	0.416225	0.0881466	0.284668	0.896512	0.116568	0.243723	0.157625	0.891061
		n	34	34	34	34	34	34	34	34	34	34	34	34

## Sheet: S9
Supplementary Table S9: Correlation of the changes in Faecalibacterium abundance with the changes in the relative peripheral lymphocyte subset abundance in the coix seed consumption (CS) and the control (CN) group participants before and after the study's intervention.
				Coix seed	Control
	Spearman	Faecalibacterium	R	1	1
			P
			n	9	8
		CD3+CD8+	R	0.283333	0.0714286
			P	0.46003	0.866526
			n	9	8
		CD4+	R	0.133333	0.285714
			P	0.732368	0.492726
			n	9	8
		CD4+CD25+	R	−0.0166666666666667	0.333333
			P	0.966055	0.419753
			n	9	8
		CD3-CD56+	R	0.7	−0.642857142857143
			P	0.0357696	0.0855589
			n	9	8
		CD3+CD45RA+CD45RO-	R	−0.75	−0.142857142857143
			P	0.0199421	0.735765
			n	9	8
		CD3+CD45RA-CD45RO+	R	−0.45	0.0952381
			P	0.224216	0.822505
			n	9	8

[truncated: 2 more sheets: S10, S11]
